# Supplementary material for: Chirality in Atomically Thin CdSe Nanoplatelets Capped with Thiol-Free Amino Acid Ligands: Circular Dichroism vs. Carboxylate Group Coordination
Source: Materials (Basel). 2024 Jan 1;17(1):237. doi: 10.3390/ma17010237 (PMC10779562; doi:10.3390/ma17010237)
Supplement: Supplementary file 1 [file materials-17-00237-s001.zip]

Archive with 1 entries (1 files):
- materials-2765810-supplementary.pdf
